# Supplementary material for: Analysis and Screening of Commercialized Protein Supplements for Sports Practice
Source: Foods. 2022 Nov 3;11(21):3500. doi: 10.3390/foods11213500 (PMC9658000; doi:10.3390/foods11213500)
Supplement: Supplementary file 1 [file foods-11-03500-s001.zip]

Archive with 1 entries (1 files):
- foods-1968180-supplementary.pdf
